# Supplementary material for: A prognostic model for ovarian neoplasms established by an integrated analysis of 1580 transcriptomic profiles
Source: Sci Rep. 2023 Nov 8;13:19429. doi: 10.1038/s41598-023-45410-x (PMC10632395; doi:10.1038/s41598-023-45410-x)
Supplement: Supplementary file 4 — Supplementary Information 4. [file 41598_2023_45410_MOESM4_ESM.xlsx]

## Sheet: S1 Cohorts included
Table S1: The table shows the datasets used in the project for meta-analysis
Datasets	Platform	No. of samples	With recurrence data	Normalization method	Reference
ICGC(sequencing & microarray)	Illumina HiSeq/Affymetrix U133Aa	262(sequencing 373; microarray 567)	159	Lowess
TCGA	Illumina GAIIx	379	243	RSEM	Nature. 2011;474(7353):609-615. doi:10.1038/nature10166
Levine	Illumina HiSeq 2500	95	80	TMM	Nat Commun. 2017; 8(1):990. doi: 10.1038/s41467-017-01217-9.
MC	Ilumina HumanHT 12 V4 probe	380(Serous:277）	362(265）	Log quantile normalization	Clin Cancer Res. 2017; 23(14): 3794–3801. doi: 10.1158/1078-0432.CCR-16-2196
NU	Agilent-014850 Whole Human Genome Microarray 4x44K G4112F	260	258	TMM	Clin Cancer Res. 2012; 18(5):1374-85. doi: 10.1158/1078-0432.CCR-11-2725
MUV	ABI Human Genome Survey Microarray Version 2	204(Serous:171)	172(151）	quantile normalization	Cancer Sci. 2012; 103(7): 1334–1341. doi: 10.1111/j.1349-7006.2012.02306.x

## Sheet: S2 clinical information
Table S2: The table shows the clinicopathological information of the cohorts used in the analysis.
Cohorts		ICGC-micro/seq	TCGA	Levine	MC	NU	MUV
Clinical Features	Clinical variables	Frequency (%)	Frequency (%)	Frequency (%)	Frequency (%)	Frequency (%)	Frequency (%)
Number
Figo	I	0	1	1	19	0	0
	II	11	12	3	29	0	9
	III	128	194	52	255	202	139
	IV	20	36	24	59	56	24
Grade	G1	0	0			0	43（G1/G2)
	G2	21	30			129	43（G1/G2)
	G3	133	206			129	128
	G4	1	1			0	0
	GB	1	1			0	0
	GX	2	4			0	0
	Null	0	1	0	22	0	1
	high grade			80	270
	low grade			0	70
Median DFS		1.26	1.23	1.75	1.55	1.58	1.42
Median Age		56.76	58.5	59	59	Not available	58
Adjuvant Rx	Pre-Adjuvant Therapy	19	43	Not available		Not available	Not available
	Post-Adjuvant Therapy	16	20	Not available		Not available	Not available
	Preoperative Therapy	7	16	Not available		Not available	Not available
	Other	12	11	Not available		Not available	Not available
	bevacizumab	Not available	Not available	Not available	194	Not available	Not available
	Null	105	153	Not available		Not available	Not available
histology	serous	159	243	80	265	258	151
	Other	0	0	0	97	0	21

## Sheet: S3 ACC and AUC
Table 3: The table displays correct predictions in ODFSP, along with the corresponding AUC (Area Under the Curve) and ACC (Accuracy) values for each validation cohort.
Cohorts	Validation Samples	Relapse within One Year	Correct Predictions	ACC	AUC	P
TCGA	243	88	184	0.757	0.74	0.00036
Levine	80	14	63	0.787	0.66	0.038
MC	362	96	215	0.594	0.61	8.7e-05
NU	258	78	178	0.69	0.57	0.042
MUV	172	43	110	0.64	0.62	0.025

## Sheet: S4 Univariate and Multivariate 
Table S4a: The table shows the univariate and multivariate logistic regression model analysis to predict binary classes (>1 yr or not).
	Univariate					Multivariate
Features		Estimate	Std. Error	T value	PR(>|t|)	Estimate	Std. Error	T value	PR(>|t|)
Age		-0.022224	0.007062	-3.147	0.00165	-0.00524134	0.00797262	-0.657417	0.510912
Figo	II	0.09097	0.74397	0.122	0.90268	-0.767754	0.885727	-0.866807	0.386048
	III	-0.86121	0.62976	-1.368	0.17146	-1.79616	0.787442	-2.28101	0.022548
	IV	-1.17118	0.6478	-1.808	0.07061	-2.34415	0.81046	-2.89236	0.00382355
Grade	high grade(grade>=3) and low grade(grade<3)	0.2772	0.1548	1.791	0.0733	-0.0471062	0.188285	-0.250185	0.802444
Histology	Serous vs Others	0.03947	0.21915	0.18	0.857	0.270835	0.268559	1.00848	0.313226
DOFSP		-5.8314	0.5213	-11.19	<2e-16	-5.92817	0.555516	-10.6715	1.3843e-26
Table S4b: The table shows the univariate and multivariate cox regresssion analysis for validation cohorts
Features	Univariate						Multivariate
		Estimate	Exp.Estimate	Std. Error	T value	PR(>|t|)	Estimate	Exp.Estimate	Std. Error	T value	PR(>|t|)
Age		0.0129577	1.01304	0.00394274	3.28647	0.00101451	0.00819857	1.00823	0.00392048	2.09122	0.0365087
Figo	II	0.722083	2.05872	0.545624	1.32341	0.1857	0.924985	2.52183	0.61888	1.49461	0.135016
	III	1.65781	5.2478	0.502487	3.29921	0.000969577	1.85007	6.36024	0.58478	3.1637	0.00155779
	IV	2.02481	7.5747	0.508974	3.97822	6.94322e-05	2.30393	10.0134	0.591225	3.89687	9.74427e-05
Grade	high grade(grade>=3) and low grade(grade<3)	-0.458165	0.632443	0.0832363	-5.50439	3.70443e-08	-0.449921	0.637679	0.0853237	-5.27311	1.34135e-07
Histology	Serous vs Others	0.356416	1.4282	0.135474	2.63088	0.00851633	-0.0609922	0.940831	0.153361	-0.397703	0.690849
ODFSP		1.23754	3.44712	0.225354	5.49154	3.98445e-08	1.32524	3.76311	0.218001	6.07908	1.20874e-09

## Sheet: S5 Identified Genes
Table S5: The table shows the identified genes of ODFSP and comparison with TCGA Research Network identified 193 genes with transcriptional signature predictive of overall survival
EntrezID of genes TCGA indentified	Gene Symbol of genes TCGA indentified		EntrezID of 886 genes ODSFP selected	Gene Symbol of 886 genes ODSFP selected		EntrezID of 177 genes ODSFP selected	Gene Symbol of 177 genes ODSFP selected
13	AADAC		13	AADAC		13	AADAC
10488	CREB3		10488	CREB3		10488	CREB3
3839	KPNA3		3839	KPNA3		3839	KPNA3
4147	MATN2		4147	MATN2		4147	MATN2
2705	GJB1		2705	GJB1		2705	GJB1
3141	HLCS		3141	HLCS		3141	HLCS
57136	APMAP		57136	APMAP		57136	APMAP
4752	NEK3		4752	NEK3		4752	NEK3
24139	EML2		24139	EML2		24139	EML2
7915	ALDH5A1		7915	ALDH5A1		7915	ALDH5A1
79663	HSPBAP1		79663	HSPBAP1		79663	HSPBAP1
51701	NLK		51701	NLK		51701	NLK
79899	PRR5L		79899	PRR5L		79899	PRR5L
8479	HIRIP3		8479	HIRIP3		8479	HIRIP3
1611	DAP		1611	DAP		1611	DAP
818	CAMK2G		818	CAMK2G		818	CAMK2G
2954	GSTZ1		2954	GSTZ1		2954	GSTZ1
26145	IRF2BP1		26145	IRF2BP1		26145	IRF2BP1
478	ATP1A3		478	ATP1A3		478	ATP1A3
79760	GEMIN7		79760	GEMIN7		79760	GEMIN7
2766	GMPR		8322	FZD4		8322	FZD4
4994	OR3A1		1478	CSTF2		1478	CSTF2
64344	HIF3A		9113	LATS1		9113	LATS1
57787	MARK4		60496	AASDHPPT		60496	AASDHPPT
54883	CWC25		8898	MTMR2		8898	MTMR2
5361	PLXNA1		122953	JDP2		122953	JDP2
81857	MED25		6196	RPS6KA2		6196	RPS6KA2
167227	DCP2		117245	PLAAT5		117245	PLAAT5
8600	TNFSF11		2669	GEM		2669	GEM
9334	B4GALT5		2232	FDXR		2232	FDXR
56259	CTNNBL1		51686	OAZ3		51686	OAZ3
10298	PAK4		9538	EI24		9538	EI24
4585	MUC4		3768	KCNJ12		3768	KCNJ12
2543	GAGE1		10360	NPM3		10360	NPM3
793	CALB1		55526	DHTKD1		55526	DHTKD1
9757	KMT2B		79661	NEIL1		79661	NEIL1
22839	DLGAP4		374907	B3GNT8		374907	B3GNT8
6829	SUPT5H		10307	APBB3		10307	APBB3
55101	DMAC2		9466	IL27RA		9466	IL27RA
80174	DBF4B		1952	CELSR2		1952	CELSR2
79913	ACTR5		10171	RCL1		10171	RCL1
8218	CLTCL1		11340	EXOSC8		11340	EXOSC8
3851	KRT4		80227	PAAF1		80227	PAAF1
307	ANXA4		10417	SPON2		10417	SPON2
2886	GRB7		5187	PER1		5187	PER1
23328	SASH1		57462	MYORG		57462	MYORG
93210	PGAP3		84267	C9orf64		84267	C9orf64
9617	MTRF1		84706	GPT2		84706	GPT2
9704	DHX34		22874	PLEKHA6		22874	PLEKHA6
51230	PHF20		65987	KCTD14		65987	KCTD14
54704	PDP1		55693	KDM4D		55693	KDM4D
324	APC		22871	NLGN1		22871	NLGN1
7538	ZFP36		128822	CST9		128822	CST9
1942	EFNA1		3748	KCNC3		3748	KCNC3
64427	TTC31		57563	KLHL8		57563	KLHL8
2064	ERBB2		648	BMI1		648	BMI1
1014	CDH16		5266	PI3		5266	PI3
53916	RAB4B		230	ALDOC		230	ALDOC
81856	ZNF611		5134	PDCD2		5134	PDCD2
2963	GTF2F2		55345	ZGRF1		55345	ZGRF1
55422	ZNF331		3034	HAL		3034	HAL
22794	CASC3		80167	ABHD18		80167	ABHD18
10287	RGS19		5132	PDC		5132	PDC
63916	ELMO2		59352	LGR6		59352	LGR6
7518	XRCC4		8690	JRKL		8690	JRKL
23211	ZC3H4		5058	PAK1		5058	PAK1
147179	WIPF2		3782	KCNN3		3782	KCNN3
4052	LTBP1		51667	NUB1		51667	NUB1
22838	RNF44		9601	PDIA4		9601	PDIA4
9349	RPL23		2850	GPR27		2850	GPR27
60436	TGIF2		2262	GPC5		2262	GPC5
4137	MAPT		9903	KLHL21		9903	KLHL21
1762	DMWD		3661	IRF3		3661	IRF3
55813	UTP6		91749	MFSD4B		91749	MFSD4B
26205	GMEB2		9473	THEMIS2		9473	THEMIS2
10615	SPAG5		126129	CPT1C		126129	CPT1C
5770	PTPN1		1676	DFFA		1676	DFFA
10904	BLCAP		832	CAPZB		832	CAPZB
60625	DHX35		93611	FBXO44		93611	FBXO44
29888	STRN4		51214	IGF2-AS		51214	IGF2-AS
51751	HIGD1B		23155	CLCC1		23155	CLCC1
10083	USH1C		23621	BACE1		23621	BACE1
6908	TBP		221416	C6orf223		221416	C6orf223
10206	TRIM13		92105	INTS4		92105	INTS4
80271	ITPKC		56946	EMSY		56946	EMSY
3860	KRT13		78996	CYREN		78996	CYREN
100	ADA		10525	HYOU1		10525	HYOU1
752014	CEMP1		56986	DTWD1		56986	DTWD1
253512	SLC25A30		196	AHR		196	AHR
11148	HHLA2		7122	CLDN5		7122	CLDN5
55095	SAMD4B		23097	CDK19		23097	CDK19
64848	YTHDC2		1051	CEBPB		1051	CEBPB
23051	ZHX3		23325	WASHC4		23325	WASHC4
208	AKT2		10894	LYVE1		10894	LYVE1
79628	SH3TC2		54149	C21orf91		54149	C21orf91
6789	STK4		79370	BCL2L14		79370	BCL2L14
157567	ANKRD46		8065	CUL5		8065	CUL5
5704	PSMC4		83539	CHST9		83539	CHST9
26747	NUFIP1		9846	GAB2		9846	GAB2
6939	TCF15		9140	ATG12		9140	ATG12
25980	AAR2		56548	CHST7		56548	CHST7
83743	GRWD1		2517	FUCA1		2517	FUCA1
54468	MIOS		8672	EIF4G3		8672	EIF4G3
23381	SMG5		4084	MXD1		4084	MXD1
55731	FAM222B		27074	LAMP3		27074	LAMP3
3755	KCNG1		26973	CHORDC1		26973	CHORDC1
79782	LRRC31		5351	PLOD1		5351	PLOD1
1760	DMPK		51447	IP6K2		51447	IP6K2
899	CCNF		26499	PLEK2		26499	PLEK2
92	ACVR2A		2037	EPB41L2		2037	EPB41L2
80028	FBXL18		79982	DNAJB14		79982	DNAJB14
23295	MGRN1		152007	GLIPR2		152007	GLIPR2
64763	ZNF574		84623	KIRREL3		84623	KIRREL3
10240	MRPS31		23037	PDZD2		23037	PDZD2
79183	TTPAL		56834	GPR137		56834	GPR137
26986	PABPC1		3069	HDLBP		3069	HDLBP
191585	PLAC4		220074	LRTOMT		220074	LRTOMT
1196	CLK2		55795	PCID2		55795	PCID2
11144	DMC1		2905	GRIN2C		2905	GRIN2C
54960	GEMIN8		57561	ARRDC3		57561	ARRDC3
51663	ZFR		1174	AP1S1		1174	AP1S1
3305	HSPA1L		677	ZFP36L1		677	ZFP36L1
51227	PIGP		56898	BDH2		56898	BDH2
3558	IL2		79815	NIPAL2		79815	NIPAL2
5106	PCK2		5225	PGC		5225	PGC
8344	H2BC6		26003	GORASP2		26003	GORASP2
4283	CXCL9		3595	IL12RB2		3595	IL12RB2
51816	ADA2		166979	CDC20B		166979	CDC20B
2118	ETV4		221037	JMJD1C		221037	JMJD1C
55856	ACOT13		93099	DMKN		93099	DMKN
3112	HLA-DOB		8660	IRS2		8660	IRS2
5947	RBP1		346288	SEPTIN14		346288	SEPTIN14
24147	FJX1		219621	CABCOCO1		219621	CABCOCO1
2184	FAH		10933	MORF4L1		10933	MORF4L1
939	CD27		2256	FGF11		2256	FGF11
3109	HLA-DMB		2983	GUCY1B1		2983	GUCY1B1
10313	RTN3		9702	CEP57		9702	CEP57
6472	SHMT2		79139	DERL1		79139	DERL1
51596	CUTA		11082	ESM1		11082	ESM1
10550	ARL6IP5		65265	C8orf33		65265	C8orf33
10211	FLOT1		2637	GBX2		2637	GBX2
7453	WARS1		1445	CSK		1445	CSK
56255	TMX4		283991	UBALD2		283991	UBALD2
5261	PHKG2		80774	LIMD2		80774	LIMD2
6320	CLEC11A		2217	FCGRT		2217	FCGRT
10563	CXCL13		147945	NLRP4		147945	NLRP4
8348	H2BC17		10068	IL18BP		10068	IL18BP
1910	EDNRB		146849	CCDC42		146849	CCDC42
8336	H2AC17		840	CASP7		840	CASP7
9274	BCL7C		255743	NPNT		255743	NPNT
8335	H2AC4		10950	BTG3		10950	BTG3
10588	MTHFS		881	CCIN		881	CCIN
6509	SLC1A4		2918	GRM8		2918	GRM8
8353	H3C6		10435	CDC42EP2		10435	CDC42EP2
375449	MAST4		2897	GRIK1		2897	GRIK1
5987	TRIM27		51809	GALNT7		51809	GALNT7
2571	GAD1		84807	NFKBID		84807	NFKBID
6954	TCP11		26290	GALNT8		26290	GALNT8
23657	SLC7A11		199786	NIBAN3		199786	NIBAN3
51439	FAM8A1		53826	FXYD6		53826	FXYD6
10537	UBD		79762	C1orf115		79762	C1orf115
55796	MBNL3		51704	GPRC5B		51704	GPRC5B
29851	ICOS		23566	LPAR3		23566	LPAR3
10385	BTN2A2		84674	CARD6		84674	CARD6
7629	ZNF76		23406	COTL1		23406	COTL1
26580	BSCL2		55248	PACC1		55248	PACC1
161291	TMEM30B		204	AK2		204	AK2
51741	WWOX		5330	PLCB2		5330	PLCB2
8692	HYAL2		84896	ATAD1		84896	ATAD1
3400	ID4		9562	MINPP1		9562	MINPP1
79631	EFL1		55810	FOXJ2		55810	FOXJ2
659	BMPR2		144568	A2ML1		144568	A2ML1
8576	STK16		84681	HINT2		84681	HINT2
23612	PHLDA3		10675	CSPG5		10675	CSPG5
11226	GALNT6		124936	CYB5D2		124936	CYB5D2
3338	DNAJC4		55198	APPL2		55198	APPL2
8228	PNPLA4		79852	EPHX3		79852	EPHX3
8450	CUL4B		1977	EIF4E
8365	H4C8		9132	KCNQ4
51176	LEF1		79780	CCDC82
3111	HLA-DOA		285313	IGSF10
10253	SPRY2		84451	MAP3K21
11119	BTN3A1		255027	MPV17L
80017	DGLUCY		26232	FBXO2
8346	H2BC10		60672	MIIP
7738	ZNF184		8574	AKR7A2
4664	NAB1		51278	IER5
55776	SAYSD1		4802	NFYC
79899	FLJ14213		284252	KCTD1
4718	NDUFC2		50937	CDON
1465	CSRP1		120	ADD3
54939	COMMD4		4848	CNOT2
4855	NOTCH4		133746	JMY
			10038	PARP2
			284611	FAM102B
			5148	PDE6G
			8664	EIF3D
			4858	NOVA2
			51131	PHF11
			26999	CYFIP2
			10205	MPZL2
			6195	RPS6KA1
			113177	IZUMO4
			1133	CHRM5
			55902	ACSS2
			51133	KCTD3
			79269	DCAF10
			139599	MAGEE2
			83752	LONP2
			1823	DSC1
			3598	IL13RA2
			80221	ACSF2
			3203	HOXA6
			651	BMP3
			207	AKT1
			22844	FRMPD1
			115752	DIS3L
			320	APBA1
			54893	MTMR10
			9955	HS3ST3A1
			581	BAX
			27113	BBC3
			253430	IPMK
			586	BCAT1
			89944	GLB1L2
			28970	C11orf54
			22850	ADNP2
			4237	MFAP2
			5313	PKLR
			6387	CXCL12
			84437	MSANTD4
			26873	OPLAH
			142683	ITLN2
			9896	FIG4
			571	BACH1
			54541	DDIT4
			199974	CYP4Z1
			91355	LRP5L
			8515	ITGA10
			128876	FAM83C
			121643	FOXN4
			23229	ARHGEF9
			22897	CEP164
			199699	DAND5
			83548	COG3
			9662	CEP135
			125965	COX6B2
			26258	BLOC1S6
			3861	KRT14
			2299	FOXI1
			835	CASP2
			220388	CCDC89
			153241	CEP120
			8562	DENR
			84940	CORO6
			116835	HSPA12B
			135228	CD109
			55321	TMEM74B
			1967	EIF2B1
			342035	GLDN
			134265	AFAP1L1
			53905	DUOX1
			1394	CRHR1
			113220	KIF12
			8874	ARHGEF7
			64405	CDH22
			51335	NGRN
			2907	GRINA
			221955	DAGLB
			3880	KRT19
			220382	FAM181B
			57535	ELAPOR1
			1821	DRP2
			126549	ANKLE1
			84034	EMILIN2
			23162	MAPK8IP3
			5826	ABCD4
			9440	MED17
			9166	EBAG9
			7461	CLIP2
			9857	CEP350
			9253	NUMBL
			93589	CACNA2D4
			765	CA6
			8558	CDK10
			8550	MAPKAPK5
			79369	B3GNT4
			1912	PHC2
			4800	NFYA
			90956	ADCK2
			1470	CST2
			23262	PPIP5K2
			64853	AIDA
			10384	BTN3A3
			199221	DZIP1L
			4487	MSX1
			55572	FOXRED1
			11216	AKAP10
			84961	FBXL20
			116984	ARAP2
			10777	ARPP21
			3204	HOXA7
			26524	LATS2
			252995	FNDC5
			56246	MRAP
			139221	PWWP3B
			9670	IPO13
			83737	ITCH
			2309	FOXO3
			79783	SUGCT
			54887	UHRF1BP1
			91801	ALKBH8
			51478	HSD17B7
			147463	ANKRD29
			79140	CCDC28B
			3297	HSF1
			84692	CCDC54
			79581	SLC52A2
			1286	COL4A4
			81533	ITFG1
			2645	GCK
			51066	SSUH2
			81502	HM13
			386724	AMIGO3
			1185	CLCN6
			400892	BCRP2
			283150	FOXR1
			2584	GALK1
			429	ASCL1
			4085	MAD2L1
			2675	GFRA2
			3015	H2AZ1
			316	AOX1
			84811	BUD13
			64219	PJA1
			23312	DMXL2
			5329	PLAUR
			1834	DSPP
			23401	FRAT2
			3222	HOXC5
			255082	CASC2
			361	AQP4
			3398	ID2
			50489	CD207
			775	CACNA1C
			9373	PLAA
			79571	GCC1
			51228	GLTP
			84861	KLHL22
			55199	FAM86C1P
			80201	HKDC1
			9314	KLF4
			26013	L3MBTL1
			726	CAPN5
			4771	NF2
			8349	H2BC21
			80256	FAM214B
			2746	GLUD1
			51070	NOSIP
			64318	NOC3L
			79092	CARD14
			1969	EPHA2
			3205	HOXA9
			27154	BRPF3
			486	FXYD2
			51116	MRPS2
			377	ARF3
			50617	ATP6V0A4
			1896	EDA
			54756	IL17RD
			491	ATP2B2
			11270	NRM
			54875	CNTLN
			113451	AZIN2
			84557	MAP1LC3A
			550	AUP1
			338699	ANKRD42
			8334	H2AC6
			51177	PLEKHO1
			286499	FAM133A
			51754	TMEM8B
			165530	CLEC4F
			51299	NRN1
			11131	CAPN11
			23582	CCNDBP1
			219833	C11orf45
			10499	NCOA2
			3479	IGF1
			84061	MAGT1
			59272	ACE2
			140578	CHODL
			8454	CUL1
			10049	DNAJB6
			10130	PDIA6
			2242	FES
			91662	NLRP12
			3257	HPS1
			283149	BCL9L
			9683	N4BP1
			83596	BCL2L12
			55274	PHF10
			10672	GNA13
			3570	IL6R
			64789	EXO5
			53343	NUDT9
			770	CA11
			8654	PDE5A
			587	BCAT2
			84720	PIGO
			4863	NPAT
			29982	NRBF2
			23078	VWA8
			283651	HMGN2P46
			3704	ITPA
			55111	PLEKHJ1
			165215	FAM171B
			2271	FH
			57644	MYH7B
			51379	CRLF3
			54675	CRLS1
			1759	DNM1
			4940	OAS3
			283310	OTOGL
			58478	ENOPH1
			3065	HDAC1
			433	ASGR2
			79594	MUL1
			2956	MSH6
			26227	PHGDH
			4130	MAP1A
			1474	CST6
			10882	C1QL1
			140469	MYO3B
			10815	CPLX1
			794	CALB2
			340596	LHFPL1
			158056	MAMDC4
			8301	PICALM
			1128	CHRM1
			30811	HUNK
			143888	POGLUT3
			8581	LY6D
			79814	AGMAT
			7290	HIRA
			4301	AFDN
			2308	FOXO1
			23412	COMMD3
			10746	MAP3K2
			64859	NABP1
			3202	HOXA5
			3171	FOXA3
			5170	PDPK1
			26154	ABCA12
			10239	AP3S2
			55425	GPALPP1
			79000	AUNIP
			51013	EXOSC1
			64400	AKTIP
			3898	LAD1
			9832	JAKMIP2
			8451	CUL4A
			143458	LDLRAD3
			79722	ANKRD55
			124359	CDYL2
			79671	NLRX1
			2131	EXT1
			8916	HERC3
			57003	CCDC47
			80003	PCNX2
			79998	ANKRD53
			3992	FADS1
			142679	DUSP19
			1496	CTNNA2
			80114	BICC1
			9424	KCNK6
			1843	DUSP1
			140836	BANF2
			375704	ENHO
			222611	ADGRF2
			50809	HP1BP3
			84498	FAM120B
			3617	IMPG1
			3081	HGD
			24140	FTSJ1
			6366	CCL21
			64949	MRPS26
			10257	ABCC4
			16	AARS1
			4148	MATN3
			8941	CDK5R2
			79849	PDZD3
			5151	PDE8A
			26502	NARF
			283446	MYO1H
			9656	MDC1
			283383	ADGRD1
			409	ARRB2
			146225	CMTM2
			9453	GGPS1
			50636	ANO7
			27115	PDE7B
			2068	ERCC2
			11133	KPTN
			26268	FBXO9
			286676	ILDR1
			5293	PIK3CD
			53942	CNTN5
			654	BMP6
			57172	CAMK1G
			55138	FAM90A1
			84766	CRACR2A
			2766	GMPR
			64780	MICAL1
			9229	DLGAP1
			901	CCNG2
			140461	ASB8
			29903	CCDC106
			150353	DNAJB7
			284613	CYB561D1
			54516	MTRF1L
			115548	FCHO2
			55608	ANKRD10
			11077	HSF2BP
			4804	NGFR
			956	ENTPD3
			54851	ANKRD49
			53827	FXYD5
			554	AVPR2
			23015	GOLGA8A
			92675	DTD1
			51778	MYOZ2
			1728	NQO1
			51063	CALHM2
			717	C2
			192670	AGO4
			116071	BATF2
			55601	DDX60
			2553	GABPB1
			23047	PDS5B
			29899	GPSM2
			8785	MATN4
			259232	NALCN
			1381	CRABP1
			126014	OSCAR
			10871	CD300C
			64689	GORASP1
			11240	PADI2
			148523	CIART
			3397	ID1
			94032	CAMK2N2
			140876	RIPOR3
			55080	TAPBPL
			3455	IFNAR2
			29933	GPR132
			123355	LRRC28
			221154	MICU2
			4066	LYL1
			1010	CDH12
			55784	MCTP2
			57060	PCBP4
			3009	H1-5
			23705	CADM1
			4883	NPR3
			3674	ITGA2B
			988	CDC5L
			83606	GUCD1
			374	AREG
			5195	PEX14
			5184	PEPD
			203054	ADCK5
			3199	HOXA2
			157769	FAM91A1
			29941	PKN3
			55527	FEM1A
			4359	MPZ
			1687	GSDME
			56623	INPP5E
			5020	OXT
			84798	C19orf48
			3981	LIG4
			64210	MMS19
			8544	PIR
			1160	CKMT2
			760	CA2
			414	ARSD
			84894	LINGO1
			9276	COPB2
			4357	MPST
			8694	DGAT1
			79792	GSDMD
			2322	FLT3
			2315	MLANA
			389336	C5orf46
			54206	ERRFI1
			696	BTN1A1
			4478	MSN
			7376	NR1H2
			284207	METRNL
			1628	DBP
			375323	LHFPL4
			311	ANXA11
			781	CACNA2D1
			79096	C11orf49
			5599	MAPK8
			150275	CCDC117
			29919	RMC1
			2820	GPD2
			2354	FOSB
			85019	TMEM241
			57578	UNC79
			130162	CLHC1
			11313	LYPLA2
			11041	B4GAT1
			51316	PLAC8
			51252	FAM178B
			83876	MRO
			26233	FBXL6
			79828	METTL8
			23063	WAPL
			3658	IREB2
			26354	GNL3
			11266	DUSP12
			350	APOH
			4799	NFX1
			1939	EIF2D
			124454	EARS2
			2582	GALE
			29894	CPSF1
			8668	EIF3I
			143884	CWF19L2
			23086	EXPH5
			374986	MIGA1
			80018	NAA25
			5355	PLP2
			9023	CH25H
			64798	DEPTOR
			2781	GNAZ
			4781	NFIB
			7852	CXCR4
			2556	GABRA3
			164832	LONRF2
			9149	DYRK1B
			26047	CNTNAP2
			64764	CREB3L2
			9398	CD101
			127294	MYOM3
			84945	ABHD13
			92211	CDHR1
			5105	PCK1
			90693	CCDC126
			144347	RFLNA
			55846	ITFG2
			3321	IGSF3
			23506	BICRAL
			79053	ALG8
			23586	DDX58
			8993	PGLYRP1
			23603	CORO1C
			51660	MPC1
			51010	EXOSC3
			5099	PCDH7
			79710	MORC4
			88455	ANKRD13A
			1440	CSF3
			3552	IL1A
			23172	ABRAXAS2
			55604	CARMIL1
			145581	LRFN5
			63933	MCUR1
			27136	MORC1
			2633	GBP1
			92291	CAPN13
			64714	PDIA2
			54108	CHRAC1
			57492	ARID1B
			8525	DGKZ
			9402	GRAP2
			10765	KDM5B
			114899	C1QTNF3
			55743	CHFR
			2703	GJA8
			4110	MAGEA11
			1950	EGF
			9094	UNC119
			23596	OPN3
			4900	NRGN
			359710	BPIFB3
			57471	ERMN
			27199	OXGR1
			9585	KIF20B
			115362	GBP5
			8828	NRP2
			4792	NFKBIA
			91156	IGFN1
			5153	PDE1B
			94031	HTRA3
			182	JAG1
			5100	PCDH8
			1207	CLNS1A
			54840	APTX
			221294	NT5DC1
			55256	ADI1
			3621	ING1
			642	BLMH
			1466	CSRP2
			663	BNIP2
			84875	PARP10
			2	A2M
			5360	PLTP
			201158	TVP23C
			23197	FAF2
			1105	CHD1
			55082	ARGLU1
			23563	CHST5
			443	ASPA
			6885	MAP3K7
			118987	PDZD8
			2686	GGT7
			260293	CYP4X1
			11202	KLK8
			4353	MPO
			595	CCND1
			122622	ADSS1
			11215	AKAP11
			133396	IL31RA
			887	CCKBR
			7941	PLA2G7
			221476	PI16
			9622	KLK4
			54531	MIER2
			23007	PLCH1
			93664	CADPS2
			51134	CEP83
			5122	PCSK1
			1158	CKM
			79977	GRHL2
			3382	ICA1
			4939	OAS2
			24145	PANX1
			1798	DPAGT1
			27069	GHITM
			152065	C3orf22
			5204	PFDN5
			79587	CARS2
			284348	LYPD5
			2827	GPR3
			51326	ARL17A
			11330	CTRC
			9044	BTAF1
			400120	SERTM1
			200316	APOBEC3F
			256309	CCDC110
			9518	GDF15
			9987	HNRNPDL
			54919	DNAAF5
			7681	MKRN3
			8379	MAD1L1
			2523	FUT1
			54360	CYTL1
			1476	CSTB
			3273	HRG
			120935	CCDC38
			143684	FAM76B
			51138	COPS4
			1026	CDKN1A
			23576	DDAH1
			845	CASQ2
			80303	EFHD1
			1804	DPP6
			1482	NKX2-5
			55835	CENPJ
			8419	BFSP2
			29119	CTNNA3
			79180	EFHD2
			84902	CEP89
			23107	MRPS27
			9631	NUP155
			7841	MOGS
			9570	GOSR2
			8813	DPM1
			126119	JOSD2
			124783	SPATA32
			4643	MYO1E
			3301	DNAJA1
			93627	TBCK
			84085	FBXO30
			64755	RUSF1
			126133	ALDH16A1
			54058	C21orf58
			440	ASNS
			84735	CNDP1
			9855	FARP2
			11337	GABARAP
			51555	PEX5L
			9510	ADAMTS1
			57380	MRS2
			434	ASIP
			10787	NCKAP1
			745	MYRF
			56853	CELF4
			1815	DRD4
			23568	ARL2BP
			51015	ISOC1
			23405	DICER1
			114885	OSBPL11
			79948	PLPPR3
			9380	GRHPR
			59274	TLNRD1
			867	CBL
			9975	NR1D2
			65008	MRPL1
			4598	MVK
			81491	GPR63
			79888	LPCAT1
			90273	CEACAM21
			55600	ITLN1
			116254	GINM1
			133957	CCDC127
			114	ADCY8
			56892	TCIM
			9175	MAP3K13
			27152	INTU
			54842	MFSD6
			3758	KCNJ1
			5139	PDE3A
			3854	KRT6B
			130	ADH6
			8424	BBOX1
			5339	PLEC
			3772	KCNJ15
			143879	KBTBD3
			80210	ARMC9
			79705	LRRK1
			4193	MDM2
			165082	ADGRF3
			1758	DMP1
			51104	ABHD17B
			902	CCNH
			79886	CAAP1
			54677	CROT
			57082	KNL1
			5223	PGAM1
			55165	CEP55
			1208	CLPS
			140886	PABPC5
			810	CALML3
			4298	MLLT1
			5049	PAFAH1B2
			9750	RIPOR2
			666	BOK
			5309	PITX3
			2893	GRIA4
			50604	IL20
			79187	FSD1
			132158	GLYCTK
			26577	PCOLCE2
			1024	CDK8
			54039	PCBP3
			374470	C12orf42
			24141	LAMP5
			1748	DLX4
			29940	DSE
			1456	CSNK1G3
			4361	MRE11
			55007	FAM118A
			23523	CABIN1
			9413	FAM189A2
			55505	NOP10
			118487	CHCHD1
			65065	NBEAL1
			54456	MOV10L1
			79870	BAALC
			2078	ERG
			23070	CMTR1
			26585	GREM1
			9512	PMPCB
			60370	AVPI1
			131601	TPRA1
			821	CANX
			169792	GLIS3
			130872	AHSA2P
			26151	NAT9
			286256	LCN12
			26958	COPG2
			23742	NPAP1
			338657	CENATAC
